# Supplementary material for: Modifications in the Topological Structure of EEG Functional Connectivity Networks during Listening Tonal and Atonal Concert Music in Musicians and Non-Musicians
Source: Brain Sci. 2021 Jan 26;11(2):159. doi: 10.3390/brainsci11020159 (PMC7910933; doi:10.3390/brainsci11020159)
Supplement: Supplementary file 1 [file brainsci-11-00159-s001.zip]

Archive with 5 entries (4 files):
- brainsci-1033635-Sup/
- brainsci-1033635-Sup/brainsci-1033635.music-excerpts
- brainsci-1033635-Sup/Noise.wav
- brainsci-1033635-Sup/Sarabande.wav
- brainsci-1033635-Sup/Sincro.wav
